# Supplementary material for: Pt@ZnCo2O4 Microspheres as Peroxidase Mimics: Enhanced Catalytic Activity and Application for L-Cysteine Detection
Source: Molecules. 2025 Jan 5;30(1):187. doi: 10.3390/molecules30010187 (PMC11722260; doi:10.3390/molecules30010187)
Supplement: Supplementary file 1 [file molecules-30-00187-s001.zip]

Archive with 1 entries (1 files):
- molecules-3347437-supplementary.pdf
